# Supplementary material for: Quantification of migrant hoverfly movements (Diptera: Syrphidae) on the West Coast of North America
Source: R Soc Open Sci. 2019 Apr 3;6(4):190153. doi: 10.1098/rsos.190153 (PMC6502382; doi:10.1098/rsos.190153)
Supplement: Raw data from iNaturalist [file rsos190153supp4.xlsx]

## Sheet: Syrphus
observed_on	place_guess	latitude	longitude	scientific_name
2007-08-29	Aromas, San Benito Co., CA	36.8763	-121.628	Syrphus opinator
2007-10-20	Aromas, San Benito Co., CA	36.8763	-121.628	Syrphus opinator
2008-02-07	Aromas, San Benito Co., CA	36.8763	-121.628	Syrphus opinator
2008-04-29	Aromas, San Benito Co., CA	36.8763	-121.628	Syrphus opinator
2009-02-24	Aromas, San Benito Co., CA	36.9478	-121.67	Syrphus opinator
2010-07-24	Washington, United States	46.9502	-121.686	Syrphus
2010-07-24	Washington, United States	46.9624	-121.682	Syrphus
2012-04-15	112 Turquoise Way, San Francisco, California, US	37.7427	-122.443	Syrphus
2012-07-10	Sitka, AK, USA	57.0545	-135.332	Syrphus
2013-04-26	1991 Empire Grade, Santa Cruz, CA, US	37.0152	-122.078	Syrphus ribesii
2013-06-09		47.6749	-122.321	Syrphus
2013-07-17	750 NW Lighthouse Dr, Newport, OR 97365, USA	44.6768	-124.079	Syrphus ribesii
2013-11-09	Golden Gate Park, San Francisco, CA, US	37.7697	-122.472	Syrphus
2013-11-15	San Diego - Banker's Hill	32.7308	-117.163	Syrphus
2013-11-23	Snake Mountain, Santa Rosa	38.4647	-122.695	Syrphus
2014-04-26	Cemex Redwoods, Santa Cruz County, CA	37.048	-122.183	Syrphus
2014-08-08	Marin County, CA, USA	37.8646	-122.554	Syrphus ribesii
2016-02-25	1619 Page Street, San Francisco	37.7709	-122.448	Syrphus torvus
2016-03-27	Inyo County, CA, USA	36.4731	-116.866	Syrphus
2016-04-16	San Bruno Mountain State and County Park, San Mateo, California, United States	37.6995	-122.431	Syrphus
2016-04-17	Contra Costa, California, United States	37.9156	-121.955	Syrphus
2016-05-16	Young Hill	48.5834	-123.14	Syrphus
2016-07-03	Sugarloaf National Recreation Trail, San Bernardino County, CA	34.2182	-116.806	Syrphus opinator
2016-08-19	238 George Parks Hwy, Denali National Park and Preserve, AK 99755, USA	63.7423	-148.891	Syrphus
2016-08-27	Mount Rainier National Park, Buckley, WA, US	46.889	-121.701	Syrphus
2017-02-26	Santa Fe Oakland	37.8422	-122.272	Syrphus opinator
2017-04-14	King County, US-WA, US	47.4311	-122.305	Syrphus
2017-04-16	485‚Äì497 Old Highway 8, Lyle, WA, US	45.7115	-121.37	Syrphus torvus
2017-04-18	Santa Fe, Oakland, CA, US	37.8422	-122.272	Syrphus opinator
2017-04-22	Multnomah, Oregon, United States	45.5459	-122.373	Syrphus
2017-04-22	S River St, Santa Cruz, CA, US	36.9775	-122.024	Syrphus opinator
2017-04-28	Spokane International Airport, Spokane, WA, US	47.6274	-117.537	Syrphus torvus
2017-04-29	Asotin, WA, USA	46.3432	-117.056	Syrphus opinator
2017-05-07	Moscow, ID, USA	46.7429	-116.986	Syrphus opinator
2017-05-10	Tillamook County, OR, USA	45.2224	-123.727	Syrphus ribesii
2017-05-31	Ballona Wetlands	33.9714	-118.438	Syrphus
2017-06-15	Lowell Point, AK 99664, USA	60.0745	-149.444	Syrphus
2017-07-12	617 S-933 Sitka, AK 99835	57.0541	-135.328	Syrphus
2017-07-12	Lewis County, WA, USA	46.7711	-121.723	Syrphus
2017-08-01	1888 Arthur Lane McKinleyville, CA 95519 USA	40.982	-124.094	Syrphus opinator
2017-08-17	UC Botanical Garden, Oakland, CA, US	37.8735	-122.238	Syrphus opinator
2017-08-23	4505 School Draw Ave, Yellowknife, NT X1A 2K3, Canada	62.4523	-114.356	Syrphus
2017-09-13	Latah County, ID, USA	46.7148	-117.017	Syrphus opinator
2017-09-22	Sunshine Coast, BC, Canada	49.7527	-124.008	Syrphus
2017-11-19	A√±o Nuevo State Park, Pescadero, CA	37.1188	-122.311	Syrphus opinator
2017-12-07	5518 Genoa St, Oakland, CA, US	37.8401	-122.272	Syrphus opinator
2018-02-03	187‚Äì197 Hampton Rd, Martinez, CA, US	37.944	-122.204	Syrphus opinator
2018-03-16	1993‚Äì2099 Court St NE, Salem, OR, US	44.9352	-123.015	Syrphus
2018-04-28	Gardena, CA, USA	33.8738	-118.293	Syrphus opinator
2018-04-28	Harbor, Los Angeles, CA, USA	33.7961	-118.289	Syrphus opinator
2018-05-10	Noe Valley, San Francisco, CA, USA	37.7502	-122.434	Syrphus opinator
2018-05-18	Palo Alto, CA 94304, Palo Alto, CA, US	37.3815	-122.176	Syrphus opinator
2018-05-18	Palo Alto, CA 94304, Palo Alto, CA, US	37.3815	-122.176	Syrphus opinator
2018-06-15	578 Carrall St, Vancouver, BC V6B 5K2, Canada	49.2798	-123.104	Syrphus
2018-07-15	5403 S Mount Angeles Rd, Port Angeles, WA, US	48.0766	-123.42	Syrphus opinator
2018-08-18	Paradise, Pierce County, WA, USA	46.7913	-121.733	Syrphus
2018-08-18	Paradise, Pierce County, WA, USA	46.7913	-121.733	Syrphus ribesii
2018-08-24	Nelson Park, Vancouver, BC, CA	49.2827	-123.129	Syrphus
2018-09-02	Euclid Ave and Grizzly Peak Blvd, Berkeley, CA, USA	37.9018	-122.267	Syrphus
2018-09-03	94062, Redwood City, CA, US	37.429	-122.332	Syrphus opinator
2018-09-07	Yachats, OR, USA	44.3125	-124.107	Syrphus ribesii
2018-09-27	Steveston Harbour, Richmond, BC, Âä†ÊãøÂ§ß	49.1252	-123.19	Syrphus
2018-10-19	850 Ninth Ave, San Mateo, CA, US	37.5646	-122.313	Syrphus opinator
2018-10-19	Lands End, San Francisco, CA, US	37.7831	-122.511	Syrphus torvus
2018-10-20	950 NW 96th St, Seattle, WA 98117, USA	47.6993	-122.371	Syrphus
2018-12-12	Outer Richmond, San Francisco, CA 94121, USA	37.7777	-122.495	Syrphus

## Sheet: Scaeva
observed_on	place_guess	latitude	longitude	scientific_name
2008-03-31	La Jolla, California, United States	32.8865	-117.236	Scaeva pyrastri
2009-04-20	Aromas, San Benito Co., CA	36.8763	-121.628	Scaeva pyrastri
2013-03-11	Deukmejian Wilderness Park, La Crescenta, CA	34.2583	-118.25	Scaeva
2013-06-16	1815 8th Ave SE, Olympia, WA 98501, USA	47.0424	-122.877	Scaeva pyrastri
2013-11-10	38.776215, -120.309273	38.7762	-120.309	Scaeva pyrastri
2014-03-23	Live Oak Canyon, Redlands, CA, USA	34.0306	-117.195	Scaeva pyrastri
2014-09-20	Maacama Creek, CA	38.6132	-122.784	Scaeva pyrastri
2015-01-05	407 N Walnut St, La Habra, CA, US	33.9348	-117.951	Scaeva pyrastri
2015-03-08	San Benito, California, United States	36.5572	-120.83	Scaeva pyrastri
2015-03-14	1.7 mi. N of Antelope Fire Control Station, Willow Springs, San Benito Co., CA	36.6682	-121.035	Scaeva pyrastri
2015-03-14	Black Canyon Rd	33.1165	-116.817	Scaeva pyrastri
2015-03-17	Lakewood, CA, USA	33.8536	-118.134	Scaeva pyrastri
2015-09-18	Santa Rosa, California	38.4835	-122.717	Scaeva pyrastri
2015-11-26	Kern County, US-CA, US	34.8188	-118.947	Scaeva
2015-11-26	Fairfield Osborn Preserve	38.3405	-122.596	Scaeva pyrastri
2016-03-17	Santa Clara, CA, USA	37.4051	-121.955	Scaeva pyrastri
2016-03-24	Alum Rock, San Jose, CA, USA	37.3982	-121.797	Scaeva pyrastri
2016-03-26	Pena Spring	33.2279	-116.463	Scaeva pyrastri
2016-03-28	14500 Montebello Rd, Cupertino, CA, US	37.2897	-122.094	Scaeva pyrastri
2016-03-29	1346 Lucile Ave, Los Angeles, CA, US	34.0882	-118.28	Scaeva pyrastri
2016-03-30	Santa Monica Mountains National Recreation Area, Malibu, CA, US	34.0793	-118.803	Scaeva pyrastri
2016-04-02	Monvero Dunes, California, USA	36.5367	-120.561	Scaeva
2016-04-02	1619 Page Street, San Francisco	37.7709	-122.448	Scaeva pyrastri
2016-04-07	Baltimore Canyon Open Space Preserve, Marin County, US-CA, US	37.9341	-122.564	Scaeva pyrastri
2016-04-10	Los Angeles County, US-CA, US	34.0116	-118.374	Scaeva pyrastri
2016-04-14	Golden Gate Park, San Francisco, CA, USA	37.7689	-122.468	Scaeva pyrastri
2016-04-14	Valley Center CA	33.2383	-117.004	Scaeva pyrastri
2016-04-16	San Bruno Mountain State and County Park, San Mateo, California, United States	37.6993	-122.431	Scaeva pyrastri
2016-04-16	California, US	37.6085	-122.407	Scaeva pyrastri
2016-04-17	Musqueam Park, Vancouver	49.2334	-123.197	Scaeva pyrastri
2016-04-21	Big Canyon Park, San Carlos	37.4869	-122.28	Scaeva pyrastri
2016-04-23	Lake Cuyamaca, San Diego County, CA	32.9772	-116.58	Scaeva pyrastri
2016-04-24	Big Sycamore Canyon, Tejon Ranch, CA	34.858	-118.697	Scaeva pyrastri
2016-04-24	Tejon Ranch, CA	34.8717	-118.678	Scaeva pyrastri
2016-04-24	Pescado Creek, Tejon Ranch, CA	34.8599	-118.673	Scaeva pyrastri
2016-04-24	Tejon Ranch Butterfly Count, Eastern Antelope Valley	34.9419	-118.509	Scaeva pyrastri
2016-04-26	Alum Rock, San Jose, CA, USA	37.3985	-121.796	Scaeva pyrastri
2016-05-08	Lake County, CA, USA	38.7805	-122.579	Scaeva pyrastri
2016-05-29	8248 Cattle Point Rd, Friday Harbor, WA, US	48.4549	-122.962	Scaeva pyrastri
2016-08-07	15726 Glenshire Drive Truckee, CA 96161	39.3527	-120.099	Scaeva pyrastri
2016-10-05	Moscow, ID, USA	46.7448	-116.99	Scaeva pyrastri
2016-10-09	Northeast Seattle, Seattle, WA, USA	47.6811	-122.249	Scaeva pyrastri
2016-11-16	Mineral, CA	40.3483	-121.61	Scaeva pyrastri
2016-12-11	Clark County, NV, USA	36.4385	-115.36	Scaeva
2017-01-13	2446 Moreno Dr, Los Angeles, CA, US	34.1056	-118.269	Scaeva pyrastri
2017-02-02	Ventura County, CA, USA	34.1409	-118.965	Scaeva pyrastri
2017-02-15	Long Beach, CA, USA	33.8239	-118.088	Scaeva pyrastri
2017-02-24	South Oceanside, Oceanside, CA 92054, USA	33.169	-117.36	Scaeva pyrastri
2017-03-17	Crystal Cove State Park, Orange, California, United States	33.5781	-117.842	Scaeva pyrastri
2017-03-24	Rancho Palos Verdes, CA, USA	33.755	-118.362	Scaeva pyrastri
2017-03-24	Newport Coast, Newport Beach, CA, USA	33.5974	-117.817	Scaeva pyrastri
2017-03-25	Blair Hills, Culver City, CA, USA	34.0168	-118.382	Scaeva pyrastri
2017-03-25	Orange County, CA, USA	33.5904	-117.772	Scaeva pyrastri
2017-04-01	Skyline Gardens, Contra Costa County, CA, USA	37.8695	-122.214	Scaeva pyrastri
2017-04-01	Ventura County, CA, USA	34.0949	-119.006	Scaeva pyrastri
2017-04-01	Saddleback Butte State Park	34.6787	-117.81	Scaeva pyrastri
2017-04-06	14500 Montebello Rd, Cupertino, CA, US	37.2894	-122.094	Scaeva pyrastri
2017-04-09	Orange County, CA, USA	33.7182	-117.661	Scaeva pyrastri
2017-04-11	Sobrante Ridge Regional Preserve, Richmond, CA, US	37.9734	-122.264	Scaeva pyrastri
2017-04-12	Sonoma County, CA, USA	38.288	-122.515	Scaeva pyrastri
2017-04-14	Burleigh Murray Ranch, San Mateo County, US-CA, US	37.4457	-122.402	Scaeva pyrastri
2017-04-14	San Luis Obispo County, CA, USA	35.3211	-120.491	Scaeva pyrastri
2017-04-15	Edgewood Park and Natural Preserve	37.4604	-122.282	Scaeva pyrastri
2017-04-15	7 Moss Ave, Oakland, CA, US	37.8181	-122.251	Scaeva pyrastri
2017-04-18	San Mateo County, CA, USA	37.6848	-122.435	Scaeva pyrastri
2017-04-18	Central San Jose, San Jose, CA, USA	37.3103	-121.889	Scaeva pyrastri
2017-04-18	Central San Jose, San Jose, CA, USA	37.3101	-121.888	Scaeva pyrastri
2017-04-18	Myrtle Drive Rancho Cucamonga, CA 91737	34.146	-117.572	Scaeva pyrastri
2017-04-18	Myrtle Drive Rancho Cucamonga, CA 91737	34.1462	-117.572	Scaeva pyrastri
2017-04-22	Pinnacles National Park	36.4857	-121.201	Scaeva pyrastri
2017-04-23	432 30th St, San Francisco, CA, US	37.7423	-122.43	Scaeva pyrastri
2017-04-23	Candlestick Point State Recreational Area, San Francisco, California	37.7117	-122.381	Scaeva pyrastri
2017-04-24	Cupertino, CA, USA	37.305	-122.072	Scaeva pyrastri
2017-04-24	Cupertino, CA, USA	37.3137	-122.062	Scaeva pyrastri
2017-04-25	Los Angeles County, US-CA, US	34.3842	-118.623	Scaeva pyrastri
2017-04-26	Bolinas Park, Fairfax, California	37.9852	-122.59	Scaeva pyrastri
2017-04-27	Rohnert Park, California	38.3538	-122.714	Scaeva pyrastri
2017-04-27	Fee Reservoir, California 96112, USA	41.8346	-120.022	Scaeva pyrastri
2017-04-28	Vallejo, CA, USA	38.1572	-122.185	Scaeva pyrastri
2017-05-08	Lakes Elementary School, Lacey, WA, US	47.0059	-122.801	Scaeva pyrastri
2017-05-08	Alameda County, US-CA, US	37.5314	-121.915	Scaeva pyrastri
2017-05-16	Twin Peaks, San Francisco, CA, US	37.7532	-122.447	Scaeva pyrastri
2017-05-18	Moscow, ID, USA	46.7427	-116.986	Scaeva pyrastri
2017-05-20	Nanaimo, BC, Canada	49.2428	-124.094	Scaeva pyrastri
2017-05-26	Kings Rd, Brisbane, CA 94005, USA	37.6797	-122.407	Scaeva pyrastri
2017-10-02	Griffith Park, Los Angeles, CA, US	34.1352	-118.321	Scaeva pyrastri
2017-10-09	Latah County, ID, USA	46.7155	-117.017	Scaeva
2017-10-18	Smith Rock State Park, Terrebonne, OR, US	44.3664	-121.143	Scaeva pyrastri
2017-11-04	1919‚Äì1957 Canyon Rd, Moraga, CA, US	37.8223	-122.14	Scaeva pyrastri
2017-11-04	Temple City, CA, USA	34.0931	-118.073	Scaeva pyrastri
2017-11-23	1612 W Kaweah Ave, Visalia, CA, US	36.3259	-119.311	Scaeva pyrastri
2018-01-11	South Los Angeles, Los Angeles, CA, USA	34.0174	-118.288	Scaeva pyrastri
2018-03-23	7880 Curbaril Ave, Atascadero, CA, US	35.4743	-120.67	Scaeva
2018-03-30	Solano County, CA, USA	38.2517	-122.136	Scaeva pyrastri
2018-04-08	San Francisco, CA 94124, San Francisco, CA, US	37.7381	-122.372	Scaeva pyrastri
2018-04-08	Santa Fe, Oakland, CA, USA	37.8422	-122.272	Scaeva pyrastri
2018-04-20	632 S San Gabriel Blvd, San Gabriel, CA 91776, USA	34.0945	-118.09	Scaeva pyrastri
2018-04-21	Oyster Point, South San Francisco, CA, USA	37.6649	-122.393	Scaeva pyrastri
2018-04-28	Summit Loop Trail, Brisbane, CA 94005, USA	37.6894	-122.436	Scaeva
2018-04-28	5804 Canning St, Oakland, CA, US	37.8449	-122.259	Scaeva pyrastri
2018-04-28	Jacques Ridge, Almaden, CA 95120, USA	37.1738	-121.86	Scaeva pyrastri
2018-04-28	5401 Peck Rd, Arcadia, CA 91006, USA	34.1006	-118.013	Scaeva pyrastri
2018-04-30	2514-2526 Bridle Path Dr, Gilroy, CA 95020, USA	37.0707	-121.547	Scaeva pyrastri
2018-05-02	Yolo County, CA, USA	38.5504	-121.626	Scaeva pyrastri
2018-05-07	Portland, OR, USA	45.4856	-122.595	Scaeva pyrastri
2018-05-10	9556 Birchill Cres, Prince George, BC, CA	53.8351	-122.833	Scaeva pyrastri
2018-05-15	Angeles National Forest, Santa Clarita, CA, US	34.6035	-118.404	Scaeva pyrastri
2018-05-27	Crowsnest Pass, AB T0K, Canada	49.5917	-114.416	Scaeva pyrastri
2018-06-02	Richmond, CA, USA	37.9118	-122.274	Scaeva pyrastri
2018-06-07	Monterey County, CA, USA	36.0701	-121.597	Scaeva pyrastri
2018-06-09	Kenai National Wildlife Refuge HQ	60.4644	-151.073	Scaeva
2018-06-10	Ventana Wilderness Alliance, Greenfield, CA, US	36.2662	-121.551	Scaeva pyrastri
2018-06-25	Crown Hill, Seattle, WA, USA	47.6966	-122.373	Scaeva pyrastri
2018-07-03	Skagway, AK 99840, USA	59.471	-135.301	Scaeva pyrastri
2018-07-24	Tipsoo Lake, Chinook Pass	46.8699	-121.52	Scaeva pyrastri
2018-07-30	Saddlebag Lake Rd, Bridgeport, CA, US	37.9667	-119.266	Scaeva pyrastri
2018-08-07	Fresno County, CA, USA	37.1021	-118.687	Scaeva pyrastri
2018-08-29	549 Main St, Placerville, CA 95667, USA	38.7295	-120.798	Scaeva
2018-09-24	White Mountains	37.5694	-118.235	Scaeva pyrastri
2018-09-24	Inyo County, CA, USA	37.3344	-118.192	Scaeva pyrastri
2018-10-14	415 S Cleveland St, Oceanside, CA 92054, USA	33.1905	-117.378	Scaeva pyrastri
2018-10-17	Angeles MRCA Open Space, Los Angeles County, US-CA, US	34.4138	-117.858	Scaeva pyrastri
2018-10-27	Moscow, ID, USA	46.7273	-116.966	Scaeva pyrastri
2018-10-28	5105 Lacey Blvd SE, Lacey, WA 98503, USA	47.0348	-122.816	Scaeva pyrastri
2018-11-04	93561, Tehachapi, CA, US	34.97	-118.572	Scaeva pyrastri
2018-12-22	San Diego County, CA, USA	32.9602	-116.969	Scaeva pyrastri

## Sheet: Eupeodes
observed_on	place_guess	latitude	longitude	scientific_name
2008-02-08	Aromas, San Benito Co., CA	36.8763	-121.628	Eupeodes volucris
2008-03-30	Anza-Borrego State Park--Visitor's Center	33.2578	-116.406	Eupeodes
2009-02-01	Los Angeles County, US-CA, US	33.9165	-118.183	Eupeodes fumipennis
2010-05-01	Twin Peaks San Francisco CA	37.7532	-122.447	Eupeodes
2010-05-14	Sitka County, US-AK, US	57.0573	-135.336	Eupeodes latifasciatus
2011-03-30	Aromas, San Benito Co., CA	36.8763	-121.628	Eupeodes
2012-07-11	Okanagan-Similkameen, BC, Canada	49.3858	-119.945	Eupeodes americanus
2012-11-25	Kelso Canyon	35.5635	-118.235	Eupeodes
2013-04-27	2650‚Äì2898 Levee Rd, Davis, California, US	38.5242	-121.788	Eupeodes
2013-06-22	Blue Lake, Modoc National Forest, California	41.1441	-120.281	Eupeodes
2014-05-04	Rocky Outcrop Park	37.7538	-122.471	Eupeodes lapponicus
2014-05-13	Los Angeles County, US-CA, US	34.1309	-118.24	Eupeodes volucris
2014-06-22	British Columbia, CA	48.9387	-123.561	Eupeodes fumipennis
2014-07-26	Keats Island	49.399	-123.465	Eupeodes
2014-12-06	UC Riverside Botanical Garden	33.9706	-117.319	Eupeodes fumipennis
2015-01-07	Red Rock Canyon	36.1365	-115.457	Eupeodes volucris
2015-01-17	Salton Sea (southeast), Imperial County, CA	33.1343	-115.661	Lapposyrphus lapponicus
2015-01-17	Lack/Lindsey Seawall	33.1465	-115.655	Lapposyrphus lapponicus
2015-02-01	Silver Strand, San Diego County, CA	32.635	-117.138	Lapposyrphus lapponicus
2015-02-07	House--Santee	32.8497	-116.996	Eupeodes volucris
2015-02-07	Otay Mountain Wilderness	32.5959	-116.844	Eupeodes volucris
2015-02-11	Cabrillo National Monument, San Diego, CA, US	32.6741	-117.24	Eupeodes volucris
2015-03-01	Lakewood, CA, USA	33.8536	-118.134	Eupeodes volucris
2015-03-07	343‚Äì397 N Walnut St, La Habra, CA, US	33.9345	-117.951	Eupeodes volucris
2015-03-08	San Benito, California, United States	36.5572	-120.83	Eupeodes
2015-03-08	San Benito, California, United States	36.5578	-120.83	Eupeodes volucris
2015-03-14	1.7 mi. N of Antelope Fire Control Station, Willow Springs, San Benito Co., CA	36.6682	-121.035	Eupeodes volucris
2015-03-14	Black Canyon Road, Ramona, CA	33.1214	-116.813	Lapposyrphus lapponicus
2015-03-19	Exposition Park, Los Angeles, CA, US	34.0172	-118.289	Eupeodes
2015-03-25	Oak Creek, Agoura	34.1472	-118.756	Eupeodes volucris
2015-03-29	Los Angeles County, US-CA, US	34.071	-118.359	Eupeodes
2015-03-30	Tehama County, CA, USA	40.2246	-122.294	Eupeodes volucris
2015-04-02	San Bernardino, California, United States	34.7494	-117.164	Eupeodes volucris
2015-04-03	Red Rock Canyon National Conservation Area, NV	36.157	-115.426	Eupeodes volucris
2015-04-11	Morgan Territory Preserve, CA, US	37.8319	-121.803	Eupeodes
2015-04-13	Orange, California, United States	33.9337	-117.95	Eupeodes volucris
2015-04-16	Long Beach, CA, USA	33.8171	-118.087	Eupeodes
2015-04-25	edgewood park and nutural preserve	37.4663	-122.283	Eupeodes volucris
2015-05-09	Sacatara Canyon, Tejon Ranch	34.9334	-118.573	Eupeodes volucris
2015-05-23	Greater Vancouver, CA-BC, CA	49.3138	-123.148	Eupeodes americanus
2015-07-18	Tijuana river Valley, San Diego County, CA	32.5521	-117.089	Eupeodes fumipennis
2015-09-29	230 N Walnut St, La Habra, CA, US	33.9337	-117.95	Eupeodes volucris
2015-10-22	McDonald Subdivision, Santa Rosa CA	38.4473	-122.706	Eupeodes
2015-11-06	Fort Rosecrans National Cemetery	32.6828	-117.244	Eupeodes
2016-01-09	Mission Trails Regional Park, CA	32.8193	-117.056	Eupeodes volucris
2016-01-25	Cupertino, CA, USA	37.3354	-122.051	Eupeodes americanus
2016-01-25	Don Burnett Bicycle- Pedestrian Bridge, Cupertino, CA, US	37.3354	-122.051	Eupeodes americanus
2016-02-06	Eaton Canyon, Pasadena, CA, US	34.1767	-118.097	Eupeodes volucris
2016-02-07	Tijuana Slough NWR	32.5747	-117.126	Lapposyrphus lapponicus
2016-02-10	Tecopa Pass, CA	35.7702	-115.877	Eupeodes volucris
2016-02-19	Solano County, US-CA, US	38.1571	-122.185	Eupeodes
2016-03-12	Texas Springs Campground, Death Valley National Park, CA	36.4595	-116.852	Eupeodes
2016-03-26	Pena Spring, San Diego County, CA	33.2277	-116.463	Eupeodes volucris
2016-03-29	California, United States	35.6841	-116.405	Eupeodes volucris
2016-03-29	California, United States	35.6841	-116.405	Eupeodes volucris
2016-04-01	Nye County, US-NV, US	36.9027	-116.829	Eupeodes volucris
2016-04-01	Nye County, NV, USA	36.9019	-116.829	Eupeodes volucris
2016-04-04	Valley Center CA	33.2387	-117.004	Eupeodes volucris
2016-04-08	Glen Ellen	38.3647	-122.527	Eupeodes americanus
2016-04-11	Mildred E Mathias Botanical Garden	34.0656	-118.441	Eupeodes volucris
2016-04-12	Los Angeles County, US-CA, US	33.8325	-118.134	Eupeodes volucris
2016-04-13	Natural History Museum of Los Angeles County	34.0179	-118.288	Eupeodes
2016-04-15	El Dorado Nature Center, Long Beach, CA	33.8057	-118.085	Eupeodes
2016-04-15	Oak Creek, Agoura Hills, CA, US	34.1474	-118.756	Eupeodes volucris
2016-04-15	Exposition Park, Los Angeles, CA, US	34.0179	-118.288	Eupeodes volucris
2016-04-15	Julian, CA 92036, USA	33.0815	-116.606	Eupeodes volucris
2016-04-15	Van Duesen Road, Julian, CA	33.0707	-116.602	Eupeodes volucris
2016-04-16	McLaren Park, San Francisco, California, United States	37.7149	-122.426	Eupeodes volucris
2016-04-16	Santa Margarita Ecological Reserve	33.4556	-117.172	Eupeodes volucris
2016-04-16	Santa Margarita Ecological Reserve	33.4554	-117.172	Eupeodes volucris
2016-04-18	Topanga State Park, Los Angeles, CA, US	34.0527	-118.56	Eupeodes
2016-04-18	Topanga State Park, Los Angeles, CA, US	34.0455	-118.559	Eupeodes
2016-04-18	Southlands, Vancouver, BC, Canada	49.2165	-123.176	Eupeodes fumipennis
2016-04-18	Oak Creek, Agoura Hills, CA, US	34.1477	-118.755	Eupeodes volucris
2016-04-19	Los Angeles, California, United States	33.9667	-117.996	Eupeodes volucris
2016-04-20	4260‚Äì4322 W 9th St, Los Angeles, CA, US	34.0573	-118.325	Eupeodes volucris
2016-04-23	Lantzville	49.2435	-124.092	Eupeodes volucris
2016-04-23	Solano County, CA, USA	38.5229	-121.787	Eupeodes volucris
2016-04-23	Silverwood Lake State Recreation Area, San Bernardino, California, United States	34.3051	-117.309	Eupeodes volucris
2016-04-24	Tejon Ranch Butterfly Count, Eastern Antelope Valley	34.9419	-118.509	Eupeodes
2016-04-24	Pescado Creek, Tejon Ranch, CA	34.8596	-118.673	Eupeodes volucris
2016-04-28	Los Padres National Forest, Atascadero, CA, US	35.4422	-120.725	Eupeodes
2016-04-29	Valley Center CA	33.2385	-117.004	Eupeodes volucris
2016-04-29	Joshua Tree National Park, Yucca Valley, CA, US	34.0746	-116.389	Eupeodes volucris
2016-04-30	23401 Malibu Colony Rd Malibu, CA 90265	34.0321	-118.682	Eupeodes volucris
2016-05-08	610 Spring Meadows Rd, Amargosa Valley, NV 89020, USA	36.4252	-116.365	Eupeodes volucris
2016-05-14	Las Trampas Regional Wilderness, Contra Costa, California, United States	37.828	-122.059	Eupeodes volucris
2016-05-17	Young Hill	48.5831	-123.14	Eupeodes volucris
2016-05-29	Orange, California, United States	33.7499	-118.093	Eupeodes volucris
2016-07-02	Shasta County, CA, USA	40.4917	-121.407	Eupeodes
2016-07-23	Phillip's Farm	46.8149	-117.019	Eupeodes fumipennis
2016-08-11	Shasta County, CA, USA	40.4778	-121.507	Eupeodes volucris
2016-08-24	Los Angeles County, US-CA, US	34.0485	-118.255	Eupeodes volucris
2016-09-02	Tulare County, CA, USA	36.736	-118.967	Lapposyrphus lapponicus
2016-09-05	Moscow, ID, USA	46.7428	-116.986	Eupeodes fumipennis
2016-09-08	Latah County, ID, USA	46.7141	-117.021	Eupeodes
2016-09-10	San Bernardino National Forest, Big Bear City, CA, US	34.2269	-117.125	Eupeodes
2016-09-30	Central San Jose, San Jose, CA, USA	37.3432	-121.906	Eupeodes volucris
2016-10-04	Angeles MRCA Open Space, Los Angeles, California, United States	34.2207	-117.665	Eupeodes volucris
2016-11-03	Los Angeles County, US-CA, US	34.3285	-118.653	Eupeodes volucris
2016-11-12	Los Angeles County, US-CA, US	34.3132	-118.677	Eupeodes volucris
2016-11-14	Carpinteria, CA, USA	34.3978	-119.528	Eupeodes volucris
2016-11-16	Santa Barbara Botanic Garden, Santa Barbara, CA, US	34.4571	-119.71	Eupeodes volucris
2016-11-17	California State University Los Angeles, Los Angeles, CA, US	34.0677	-118.167	Eupeodes volucris
2016-11-18	Lake Forest, CA, USA	33.6782	-117.674	Eupeodes volucris
2016-12-06	Ventura County, CA, USA	34.2611	-118.637	Eupeodes volucris
2016-12-12	San Bernardino, California, United States	34.6247	-117.425	Eupeodes volucris
2016-12-18	Orange, California, United States	33.8862	-117.883	Eupeodes volucris
2016-12-25	1101‚Äì1141 Sidonia St, Encinitas, CA, US	33.0665	-117.28	Eupeodes volucris
2017-02-24	South Oceanside, Oceanside, CA 92054, USA	33.1686	-117.359	Eupeodes fumipennis
2017-03-17	Coyote, CA, USA	37.236	-121.721	Eupeodes volucris
2017-03-28	Occidental College, Los Angeles, CA, US	34.1258	-118.21	Eupeodes volucris
2017-03-29	1143 6th St, Santa Monica, CA, US	34.0212	-118.497	Eupeodes
2017-04-01	Los Angeles County, US-CA, US	34.0298	-118.368	Eupeodes
2017-04-02	Vasquez Rocks Natural Area Park, Los Angeles, California, United States	34.4849	-118.315	Eupeodes volucris
2017-04-02	Los Angeles County, US-CA, US	34.0206	-118.256	Eupeodes volucris
2017-04-04	737 Folsom St, San Francisco, CA, US	37.7828	-122.399	Eupeodes fumipennis
2017-04-05	Sibley Volcanic Regional Preserve, Contra Costa, California, United States	37.852	-122.195	Eupeodes
2017-04-07	Los Angeles County, US-CA, US	34.1408	-118.396	Eupeodes
2017-04-09	Solano, California, United States	38.4079	-122.081	Eupeodes fumipennis
2017-04-09	Los Angeles County, US-CA, US	34.2886	-118.675	Eupeodes volucris
2017-04-13	Contra Costa County, CA, USA	37.8789	-122.221	Eupeodes volucris
2017-04-13	Saddleback College, Mission Viejo, CA, US	33.5524	-117.666	Eupeodes volucris
2017-04-13	San Bernardino, California, United States	34.5573	-115.782	Eupeodes volucris
2017-04-14	Ladera Heights, CA, USA	34.0052	-118.362	Eupeodes
2017-04-14	near Windy Hill Open Space Preserve	37.3483	-122.25	Eupeodes volucris
2017-04-14	Solano County, CA, USA	38.4365	-122.124	Eupeodes volucris
2017-04-14	Lake Balboa, Los Angeles, CA, USA	34.17	-118.473	Eupeodes volucris
2017-04-14	Ladera Heights, CA, USA	34.0049	-118.362	Eupeodes volucris
2017-04-14	Los Angeles County, US-CA, US	34.0181	-118.288	Eupeodes volucris
2017-04-14	Sweeney Granite Mountains Desert Research Center, Mojave National Preserve, San Bernardino, UC Natural Reserve System, California, United States	34.8163	-115.642	Eupeodes volucris
2017-04-15	Golden Gate Park, San Francisco, CA, USA	37.7663	-122.51	Eupeodes volucris
2017-04-15	Los Angeles County, US-CA, US	34.0086	-118.328	Eupeodes volucris
2017-04-16	Ernest E. Debs Regional Park, Los Angeles, CA, US	34.1002	-118.193	Eupeodes
2017-04-16	160‚Äì236 Fallon Rd, Hollister, CA, US	36.8881	-121.397	Eupeodes americanus
2017-04-16	Point Loma, San Diego, CA, USA	32.6753	-117.242	Eupeodes volucris
2017-04-17	Big Dalton Canyon, Angeles National Forest, Glendora, CA, USA	34.1627	-117.82	Eupeodes
2017-04-18	La Crescenta-Montrose, CA, USA	34.2281	-118.232	Eupeodes
2017-04-18	Pasadena City College, Pasadena, CA, US	34.1451	-118.118	Eupeodes volucris
2017-04-22	Santa Cruz, CA, USA	36.9772	-122.023	Eupeodes volucris
2017-04-23	Marin County, CA, USA	37.8429	-122.499	Eupeodes americanus
2017-05-06	El Sereno Open Space Preserve, CA, US	37.2199	-122.018	Eupeodes volucris
2017-05-10	9075 Holman Road Northwest Seattle, WA 98117	47.6961	-122.374	Eupeodes americanus
2017-05-13	Russian Ridge Open Space Preserve, CA, US	37.3214	-122.21	Eupeodes volucris
2017-05-15	Santa Fe, Oakland	37.8422	-122.272	Eupeodes volucris
2017-05-25	941 Northwest 96th Street Seattle, WA 98117	47.6988	-122.37	Eupeodes volucris
2017-05-28	Okanogan County, WA, USA	48.4876	-120.122	Eupeodes
2017-06-13	Orange County, CA, USA	33.5647	-117.745	Eupeodes fumipennis
2017-06-30	Jones Island State Park, Eastsound, WA, US	48.611	-123.047	Eupeodes volucris
2017-08-04	3100‚Äì3198 2nd Ave, Queen Charlotte, BC, CA	53.2553	-132.075	Eupeodes
2017-08-10	1073‚Äì1113 Eagle Pass Way, Sicamous, BC, CA	50.8333	-118.98	Eupeodes volucris
2017-08-13	Lassen, Lassen Volcanic National Park, Shasta, California, United States	40.4868	-121.507	Eupeodes volucris
2017-08-18	Los Angeles, CA, USA	34.0592	-118.534	Eupeodes
2017-09-23	Clatsop County, OR, USA	46.1575	-123.804	Eupeodes
2017-09-23	Multnomah County, US-OR, US	45.5155	-122.713	Eupeodes americanus
2017-10-05	McLoughlin Promenade, Oregon City, OR, US	45.3571	-122.608	Eupeodes americanus
2017-10-15	Washington, US	47.7215	-122.369	Eupeodes volucris
2017-11-04	Marin County, CA, USA	37.9333	-122.748	Lapposyrphus
2017-11-12	Yolo County, US-CA, US	38.5105	-121.671	Eupeodes americanus
2017-11-16	Los Angeles County, US-CA, US	33.8491	-118.063	Eupeodes fumipennis
2017-11-19	Toluca Lake, Los Angeles, CA, USA	34.1564	-118.371	Eupeodes volucris
2017-11-20	Toluca Lake, Los Angeles, CA, USA	34.1555	-118.371	Eupeodes volucris
2017-11-24	Toluca Lake, Los Angeles, CA, USA	34.1555	-118.371	Eupeodes volucris
2017-11-26	Toluca Lake, Los Angeles, CA, USA	34.1561	-118.371	Eupeodes volucris
2017-11-26	82500‚Äì82598 Raymond Dr, Twentynine Palms, CA, US	34.1736	-115.858	Eupeodes volucris
2017-11-26	83201‚Äì83299 Mesa Dr, Twentynine Palms, CA, US	34.1799	-115.85	Eupeodes volucris
2017-12-05	Los Angeles County, US-CA, US	34.158	-118.076	Eupeodes fumipennis
2017-12-14	Altadena, CA, USA	34.1879	-118.139	Eupeodes
2017-12-27	La Jolla, San Diego, CA, USA	32.8328	-117.271	Eupeodes fumipennis
2018-01-17	Orange County, US-CA, US	33.9337	-117.951	Eupeodes
2018-01-22	Hancock Park La Brea, Los Angeles, CA, US	34.0642	-118.357	Eupeodes volucris
2018-01-30	Toluca Lake, Los Angeles, CA, USA	34.1551	-118.371	Eupeodes volucris
2018-01-30	South Los Angeles, Los Angeles, CA, USA	34.0177	-118.289	Eupeodes volucris
2018-01-31	Yolo County, US-CA, US	38.4629	-121.647	Eupeodes
2018-02-02	Healdsburg, CA 95448, Healdsburg, CA, US	38.6194	-122.839	Eupeodes americanus
2018-02-17	Contra Costa County, CA, USA	37.9059	-121.956	Eupeodes
2018-02-19	10354 John J Hopkins Dr, San Diego, CA, US	32.8931	-117.239	Eupeodes volucris
2018-02-28	Los Angeles County, US-CA, US	33.8446	-118.016	Eupeodes volucris
2018-03-03	Alum Rock, San Jose, CA, USA	37.397	-121.804	Eupeodes
2018-03-09	Almaden Quicksilver County Park, CA, US	37.1899	-121.836	Eupeodes volucris
2018-03-11	5618 Market St, Oakland, CA, US	37.8405	-122.274	Eupeodes americanus
2018-03-12	Oak Knoll Rd, Placerville, CA 95667, USA	38.7276	-120.848	Eupeodes americanus
2018-03-19	Lake Forest, CA, USA	33.6683	-117.639	Eupeodes volucris
2018-03-20	17 Arroyo View Cir, Belmont, CA, US	37.5114	-122.306	Eupeodes americanus
2018-03-27	South Los Angeles, Los Angeles, CA, USA	34.0177	-118.288	Eupeodes volucris
2018-03-31	Fillmore, CA 93015, USA	34.4594	-118.854	Eupeodes volucris
2018-04-03	Toluca Lake, Los Angeles, CA, USA	34.1553	-118.371	Eupeodes
2018-04-03	Santa Clara County, CA, USA	37.3328	-122.092	Eupeodes volucris
2018-04-04	200 Kings Rd, Brisbane, CA 94005, USA	37.6794	-122.407	Eupeodes
2018-04-04	Goosecross Vineyards, Napa County, CA, USA	38.4212	-122.354	Eupeodes
2018-04-12	Red Bluff, CA 96080, USA	40.1548	-122.195	Eupeodes
2018-04-13	Contra Costa County, US-CA, US	37.8978	-121.986	Eupeodes
2018-04-13	1070 Green St, San Francisco, CA, US	37.7986	-122.417	Eupeodes americanus
2018-04-14	9251 Pascal Ct, Elk Grove, CA, US	38.4015	-121.35	Eupeodes
2018-04-14	Briones Regional Park	37.9472	-122.136	Eupeodes volucris
2018-04-18	Claremont, CA, USA	34.1143	-117.715	Eupeodes volucris
2018-04-20	Toluca Lake, Los Angeles, CA, USA	34.1549	-118.371	Eupeodes
2018-04-20	420 Hutchison Dr, Davis, CA 95616, USA	38.5391	-121.753	Eupeodes volucris
2018-04-26	747-749 8th Ave, San Francisco, CA, US	37.7744	-122.466	Eupeodes americanus
2018-04-26	Clackamas County, OR, USA	45.3784	-122.402	Eupeodes volucris
2018-04-26	Toluca Lake, Los Angeles, CA, USA	34.1563	-118.371	Eupeodes volucris
2018-04-27	Northgate - Waverly, Oakland, CA, USA	37.8115	-122.262	Eupeodes
2018-04-27	Glen Park, San Francisco, CA, USA	37.7413	-122.433	Eupeodes volucris
2018-04-27	Los Angeles, CA, USA	34.1422	-118.292	Eupeodes volucris
2018-04-28	5401 Peck Rd, Arcadia, CA 91006, USA	34.1006	-118.013	Eupeodes volucris
2018-04-28	San Diego County, CA, USA	33.3441	-116.908	Lapposyrphus lapponicus
2018-04-28	San Diego County, CA, USA	33.3445	-116.908	Lapposyrphus lapponicus
2018-04-28	San Diego County, CA, USA	33.3445	-116.908	Lapposyrphus lapponicus
2018-04-29	Sunnyvale, CA, USA	37.4177	-122.001	Eupeodes
2018-04-29	Los Angeles County, CA, USA	34.2812	-118.604	Eupeodes
2018-04-29	Panorama City, Los Angeles, CA, USA	34.2321	-118.443	Eupeodes
2018-04-29	East Whitter, Whittier, CA, USA	33.9697	-117.985	Eupeodes
2018-04-29	Moscow, ID, USA	46.7428	-116.986	Eupeodes
2018-04-30	Rancho Bernardo, San Diego, CA, USA	33.0768	-117.116	Eupeodes
2018-04-30	Oakland, CA, USA	37.8326	-122.233	Eupeodes americanus
2018-04-30	South Los Angeles, Los Angeles, CA, USA	34.0176	-118.288	Eupeodes fumipennis
2018-04-30	Jackson County, US-OR, US	42.3259	-122.88	Eupeodes volucris
2018-05-01	Santa Cruz, California, United States	36.9838	-122.061	Eupeodes americanus
2018-05-01	29200 Thousand Palms Canyon Rd, Thousand Palms, CA, US	33.8371	-116.309	Eupeodes americanus
2018-05-03	Los Angeles, CA, USA	34.0562	-118.529	Eupeodes volucris
2018-05-05	Jack Hill Park, Elk Grove, CA, US	38.4163	-121.357	Eupeodes
2018-05-09	6995 Seiser Ct, Riverside, CA 92506, USA	33.9244	-117.336	Eupeodes americanus
2018-05-11	Panorama City, Los Angeles, CA, USA	34.2321	-118.444	Eupeodes
2018-05-12	Sacramento County, CA, USA	38.2694	-121.439	Eupeodes americanus
2018-05-12	Sacramento County, CA, USA	38.2611	-121.437	Eupeodes americanus
2018-05-14	Joseph D. Grant County Park, CA, US	37.3243	-121.698	Eupeodes volucris
2018-05-21	7487 Red Hill Rd, Santa Cruz, CA 95064, USA	36.9978	-122.059	Eupeodes americanus
2018-05-25	South Los Angeles, Los Angeles, CA, USA	34.0176	-118.289	Eupeodes volucris
2018-05-26	Ohlone Wilderness Trail, Livermore, CA 94550, USA	37.5508	-121.704	Eupeodes americanus
2018-05-28	Yukon, YT, Canada	60.7721	-136.208	Eupeodes
2018-05-28	Carmelite Monastery, Santa Clara, CA, US	37.3471	-121.954	Eupeodes
2018-06-01	California, US	33.6008	-117.426	Eupeodes fumipennis
2018-06-02	Southeast Portland, Portland, OR, USA	45.5055	-122.626	Eupeodes americanus
2018-06-03	5699 Baldwin Way, Pleasanton, CA, US	37.688	-121.928	Eupeodes americanus
2018-06-07	Bellingham, WA, USA	48.7389	-122.484	Eupeodes americanus
2018-06-08	3743 Lyle Ave, North Pole, AK, US	64.7474	-147.262	Eupeodes americanus
2018-06-13	St Joe Nf Rd 509, Idaho, USA	47.141	-115.552	Eupeodes americanus
2018-06-13	White Pine, Nevada, United States	39.015	-114.126	Lapposyrphus lapponicus
2018-06-14	Cape Perpetua Area, Yachats, OR, US	44.2783	-124.112	Eupeodes
2018-06-14	Cape Perpetua Area, Yachats, OR, US	44.2874	-124.11	Eupeodes americanus
2018-06-14	41010 SE Louden Rd, Corbett, OR, US	45.5037	-122.241	Eupeodes americanus
2018-06-14	15990 NE 85th St, Redmond, WA, US	47.6791	-122.129	Eupeodes americanus
2018-06-15	578 Carrall St, Vancouver, BC V6B 5K2, Canada	49.2798	-123.104	Eupeodes
2018-06-16	21679 Starrett Hill Dr, Monte Rio, CA 95462, USA	38.4695	-123.018	Eupeodes americanus
2018-06-16	Los Angeles, CA, USA	34.309	-118.521	Eupeodes americanus
2018-06-19	Moose Creek Lodge, YT, Canada	63.5067	-137.017	Eupeodes
2018-06-24	8520 Fair Oaks Blvd, Carmichael, CA 95608, USA	38.6359	-121.304	Eupeodes americanus
2018-06-27	4804 Eales Rd, Metchosin, BC, CA	48.373	-123.567	Eupeodes americanus
2018-06-28	Denali National Park and Preserve, AK, USA	63.1148	-151.193	Eupeodes
2018-06-30	Siskiyou County, CA, USA	41.5652	-123.312	Eupeodes
2018-07-14	Golden Gate Trail, Ashford, WA 98304, USA	46.7922	-121.732	Eupeodes americanus
2018-07-17	Mt. Hood National Forest, Rhododendron, OR, US	45.3313	-121.708	Eupeodes
2018-07-20	16555 Skyliners Rd, Bend, OR 97701, USA	44.0396	-121.496	Eupeodes americanus
2018-07-30	215‚Äì257 Front St, Hoonah, AK, US	58.1106	-135.447	Eupeodes americanus
2018-08-01	Portland, Oregon, United States	45.4784	-122.569	Eupeodes americanus
2018-08-04	Skamania County, WA, USA	46.1624	-122.235	Eupeodes americanus
2018-08-06	Ramp Rd, Bridgeport, CA, US	38.3087	-119.218	Eupeodes americanus
2018-08-09	California, US	38.5293	-122.41	Eupeodes americanus
2018-08-18	Paradise, Pierce County, WA, USA	46.7913	-121.733	Lapposyrphus lapponicus
2018-08-19	Squamish-Lillooet, BC, Canada	50.0968	-123.196	Eupeodes americanus
2018-08-19	California, US	38.423	-122.424	Eupeodes americanus
2018-08-20	Sequoia National Park, Three Rivers, CA, US	36.5169	-118.8	Eupeodes
2018-08-25	290 Parnassus Ave, San Francisco, CA, US	37.7645	-122.454	Eupeodes
2018-08-26	2349 High Castle Ct, Livermore, CA, US	37.657	-121.772	Eupeodes americanus
2018-08-27	20000 Russell Rd, Kent, WA 98032, USA	47.4044	-122.27	Eupeodes americanus
2018-08-28	Dover Community Association, Nanaimo, BC, Canada	49.2412	-124.041	Eupeodes americanus
2018-08-29	549 Main St, Placerville, CA 95667, USA	38.7295	-120.798	Eupeodes americanus
2018-09-01	8501 Jackson Rd, Sacramento, CA 95826, USA	38.5446	-121.39	Eupeodes americanus
2018-09-01	Valley County, ID, USA	44.9473	-116.076	Eupeodes americanus
2018-09-02	The Market Place, Irvine, CA, US	33.7247	-117.789	Eupeodes americanus
2018-09-04	Warren, ID 83671, USA	45.5171	-115.073	Eupeodes
2018-09-04	50 Covered Bridge Rd, Grays River, WA, US	46.353	-123.58	Eupeodes americanus
2018-09-04	2504, 8520 Fair Oaks Blvd, Carmichael, CA 95608, USA	38.6357	-121.304	Eupeodes americanus
2018-09-05	Sub-alpine meadows, Manning Park, Okanagan-Similkameen, BC, Canada	49.1197	-120.756	Eupeodes
2018-09-07	Port Townsend, WA 98368, USA	48.117	-122.76	Eupeodes
2018-09-07	1340 S Harbor Blvd, La Habra, CA, US	33.9154	-117.933	Eupeodes
2018-09-08	Natural History Museum of Los Angeles, Los Angeles, CA, US	34.0177	-118.289	Eupeodes
2018-09-13	Los Angeles County, US-CA, US	33.7166	-118.277	Eupeodes
2018-09-14	Los Angeles County, US-CA, US	33.9659	-118.594	Eupeodes americanus
2018-09-15	1113 Barbara St, Redondo Beach, CA 90277, USA	33.8303	-118.374	Eupeodes
2018-09-16	1001 Fiddlers Ridge Loop, Potlatch, ID 83855, USA	46.9303	-116.92	Eupeodes
2018-09-16	8501 Jackson Rd, Sacramento, CA 95826, USA	38.5446	-121.39	Eupeodes americanus
2018-09-17	Parksville--Englishman River Estuary, E. side	49.3273	-124.286	Eupeodes
2018-09-18	Happy Valley, Clackamas County, OR, USA	45.4291	-122.522	Eupeodes americanus
2018-09-20	Dillon Point Rd, Benicia, CA 94510, USA	38.0787	-122.194	Eupeodes
2018-09-20	White Pine County, NV, USA	39.2939	-114.837	Eupeodes
2018-09-20	Galiano Island, BC V0N 1P0, Canada	48.897	-123.34	Eupeodes americanus
2018-09-21	3032 E 4th St, Long Beach, CA, US	33.7717	-118.156	Eupeodes americanus
2018-09-23	2109 Brew Bay Rd, Powell River, BC V8A 0L2, Canada	49.7725	-124.372	Eupeodes americanus
2018-09-27	2224 Jackson Ave NW, Olympia, WA 98502, USA	47.0481	-122.929	Eupeodes americanus
2018-09-29	Los Angeles County, US-CA, US	33.9786	-118.24	Eupeodes volucris
2018-10-02	Nevada City, CA 95959, USA	39.2598	-121.03	Eupeodes fumipennis
2018-10-06	Butte County, CA, USA	39.5416	-121.357	Eupeodes
2018-10-06	Coldstream, BC, Canada	50.2165	-119.208	Eupeodes
2018-10-08	Coldstream, BC, Canada	50.2165	-119.207	Eupeodes
2018-10-08	1935 Arnold Industrial Way, Concord, CA 94520, USA	38.0056	-122.043	Eupeodes americanus
2018-10-08	Sonoma County, CA, USA	38.6068	-123.369	Eupeodes fumipennis
2018-10-09	2700‚Äì2772 Larch St, Vancouver, BC, CA	49.2608	-123.162	Eupeodes americanus
2018-10-13	8501 Jackson Rd, Sacramento, CA 95826, USA	38.5447	-121.39	Eupeodes americanus
2018-10-14	3601 S Gaffey St, San Pedro, CA 90731, USA	33.7094	-118.294	Eupeodes
2018-10-17	Lents, Portland, OR, USA	45.4782	-122.569	Eupeodes americanus
2018-10-17	Corona, CA, USA	33.8986	-117.507	Eupeodes americanus
2018-10-18	Lake Sammamish State Park, Issaquah, WA, US	47.5585	-122.066	Eupeodes americanus
2018-10-18	Corona, CA, USA	33.8986	-117.507	Eupeodes volucris
2018-10-19	Marrowstone, WA 98358, USA	48.0237	-122.679	Eupeodes americanus
2018-10-20	21679 Starrett Hill Dr, Monte Rio, CA 95462, USA	38.4695	-123.018	Eupeodes volucris
2018-10-22	Las Positas College, Livermore, CA, US	37.7116	-121.8	Eupeodes volucris
2018-10-25	401 Columbus Pkwy, Vallejo, CA 94591, USA	38.1362	-122.206	Eupeodes americanus
2018-10-25	Orangevale, CA, USA	38.6562	-121.201	Eupeodes americanus
2018-10-27	89419, Lovelock, NV, US	40.7709	-119.116	Eupeodes
2018-10-28	740 Market Ave, Richmond, CA 94801, USA	37.9583	-122.361	Eupeodes americanus
2018-10-29	350 S Lost Mines Rd, Post Falls, ID 83854, USA	47.6974	-116.988	Eupeodes americanus
2018-11-01	7820 Serpa Ln, Dixon, CA 95620, USA	38.4445	-121.882	Eupeodes americanus
2018-11-02	Southern Gulf Islands, , BC, CA	48.7638	-123.45	Eupeodes americanus
2018-11-04	Descanso Gardens, La Ca√±ada Flintridge, CA, US	34.2018	-118.212	Eupeodes fumipennis
2018-11-07	Yolo County, CA, USA	38.5395	-121.765	Eupeodes
2018-11-07	Los Angeles County, US-CA, US	33.9636	-118.178	Eupeodes
2018-11-09	Nevada City, CA 95959, USA	39.2624	-121.017	Eupeodes
2018-11-10	Anza-Borrego Desert State Park, Ranchita, CA, US	33.1897	-116.378	Eupeodes volucris
2018-11-11	1805 Pueblo Ave, Napa, CA 94558, USA	38.3138	-122.306	Eupeodes
2018-11-11	40051 E Carmel Valley Rd, Greenfield, CA, US	36.3409	-121.506	Eupeodes americanus
2018-11-12	Fair Oaks, CA, USA	38.6523	-121.208	Eupeodes
2018-11-14	510 Orange Dr, Vacaville, CA 95687, USA	38.3745	-121.948	Eupeodes americanus
2018-11-16	Yuba County, US-CA, US	39.3221	-121.276	Eupeodes americanus
2018-11-17	130 Grass Valley Hwy, Auburn, CA, US	38.902	-121.075	Eupeodes
2018-11-17	1700 W L St, Los Angeles, CA 90744, USA	33.7834	-118.291	Eupeodes
2018-11-28	815 7th Ave, Crockett, CA 94525, USA	38.0521	-122.227	Eupeodes americanus
2018-12-02	Unnamed Road, El Rosario de Abajo, B.C., M√©xico	30.0378	-115.748	Eupeodes volucris
2018-12-06	3635 Broadway St, American Canyon, CA 94503, USA	38.1727	-122.255	Eupeodes americanus
2018-12-14	92254, Mecca, CA, US	33.4424	-115.791	Eupeodes volucris
2018-12-14	92254, Mecca, CA, US	33.4424	-115.791	Eupeodes volucris
2018-12-15	Poway, CA, USA	32.9708	-116.955	Eupeodes volucris
2018-12-18	3635 Broadway St, American Canyon, CA 94503, USA	38.1727	-122.255	Eupeodes americanus
2018-12-25	Santa Fe, Oakland	37.8422	-122.272	Eupeodes americanus
